# Supplementary material for: Octopus-inspired deception and signaling systems from an exceptionally-stable acene variant
Source: Nat Commun. 2023 Dec 22;14:8528. doi: 10.1038/s41467-023-40163-7 (PMC10746719; doi:10.1038/s41467-023-40163-7)
Supplement: Supplementary file 3 — Supplementary Data 1 [file 41467_2023_40163_MOESM3_ESM.txt]

CRYST1    0.000    0.000    0.000  90.00  90.00  90.00 P 1           1
ATOM      1  C       X   1       7.192   7.080   0.835  0.00  0.00           C
ATOM      2  C       X   1       7.222   8.436   0.343  0.00  0.00           C
ATOM      3  C       X   1       6.021   9.144   0.088  0.00  0.00           C
ATOM      4  C       X   1       4.748   8.557   0.490  0.00  0.00           C
ATOM      5  C       X   1       4.754   7.249   1.083  0.00  0.00           C
ATOM      6  C       X   1       5.989   6.543   1.216  0.00  0.00           C
ATOM      7  C       X   1       8.455   6.324   0.835  0.00  0.00           C
ATOM      8  C       X   1       9.697   7.028   0.637  0.00  0.00           C
ATOM      9  C       X   1       9.708   8.428   0.450  0.00  0.00           C
ATOM     10  C       X   1       8.452   9.088   0.078  0.00  0.00           C
ATOM     11  C       X   1      10.941   6.297   0.648  0.00  0.00           C
ATOM     12  C       X   1      12.164   6.998   0.436  0.00  0.00           C
ATOM     13  C       X   1      12.176   8.399   0.627  0.00  0.00           C
ATOM     14  C       X   1      10.932   9.129   0.651  0.00  0.00           C
ATOM     15  C       X   1      13.416   6.343   0.044  0.00  0.00           C
ATOM     16  C       X   1      14.649   6.993   0.303  0.00  0.00           C
ATOM     17  C       X   1      14.681   8.346   0.805  0.00  0.00           C
ATOM     18  C       X   1      13.420   9.102   0.815  0.00  0.00           C
ATOM     19  C       X   1      15.848   6.281   0.051  0.00  0.00           C
ATOM     20  C       X   1      17.123   6.871   0.441  0.00  0.00           C
ATOM     21  C       X   1      17.119   8.172   1.050  0.00  0.00           C
ATOM     22  C       X   1      15.884   8.876   1.194  0.00  0.00           C
ATOM     23  C       X   1       8.488   4.957   1.047  0.00  0.00           C
ATOM     24  C       X   1       9.703   4.258   1.126  0.00  0.00           C
ATOM     25  C       X   1      10.897   4.905   0.933  0.00  0.00           C
ATOM     26  C       X   1      13.471   5.122  -0.629  0.00  0.00           C
ATOM     27  C       X   1      14.709   4.525  -0.920  0.00  0.00           C
ATOM     28  N       X   1      15.862   5.073  -0.534  0.00  0.00           N
ATOM     29  C       X   1       8.393  10.310  -0.595  0.00  0.00           C
ATOM     30  C       X   1       7.155  10.909  -0.877  0.00  0.00           C
ATOM     31  N       X   1       6.003  10.349  -0.504  0.00  0.00           N
ATOM     32  C       X   1      13.389  10.468   1.028  0.00  0.00           C
ATOM     33  C       X   1      12.174  11.167   1.122  0.00  0.00           C
ATOM     34  C       X   1      10.978  10.521   0.939  0.00  0.00           C
ATOM     35  C       X   1       7.069  12.200  -1.613  0.00  0.00           C
ATOM     36  C       X   1       8.139  13.106  -1.649  0.00  0.00           C
ATOM     37  C       X   1       8.035  14.304  -2.349  0.00  0.00           C
ATOM     38  C       X   1       6.860  14.620  -3.027  0.00  0.00           C
ATOM     39  C       X   1       5.788  13.730  -2.995  0.00  0.00           C
ATOM     40  C       X   1       5.889  12.535  -2.293  0.00  0.00           C
ATOM     41  C       X   1      14.785   3.225  -1.639  0.00  0.00           C
ATOM     42  C       X   1      13.781   2.815  -2.527  0.00  0.00           C
ATOM     43  C       X   1      13.872   1.595  -3.190  0.00  0.00           C
ATOM     44  C       X   1      14.966   0.759  -2.975  0.00  0.00           C
ATOM     45  C       X   1      15.973   1.159  -2.098  0.00  0.00           C
ATOM     46  C       X   1      15.887   2.380  -1.440  0.00  0.00           C
ATOM     47  C       X   1       3.546   9.231   0.333  0.00  0.00           C
ATOM     48  C       X   1       2.327   8.666   0.745  0.00  0.00           C
ATOM     49  C       X   1       2.326   7.356   1.341  0.00  0.00           C
ATOM     50  C       X   1       3.546   6.682   1.493  0.00  0.00           C
ATOM     51  C       X   1      18.327   6.209   0.251  0.00  0.00           C
ATOM     52  C       X   1      19.549   6.774   0.657  0.00  0.00           C
ATOM     53  C       X   1      19.550   8.071   1.280  0.00  0.00           C
ATOM     54  C       X   1      18.329   8.737   1.456  0.00  0.00           C
ATOM     55  C       X   1       1.086   9.349   0.594  0.00  0.00           C
ATOM     56  C       X   1      -0.088   8.775   1.004  0.00  0.00           C
ATOM     57  C       X   1      -0.088   7.482   1.591  0.00  0.00           C
ATOM     58  C       X   1       1.084   6.793   1.755  0.00  0.00           C
ATOM     59  C       X   1      20.791   6.103   0.472  0.00  0.00           C
ATOM     60  C       X   1      21.968   6.675   0.879  0.00  0.00           C
ATOM     61  C       X   1      21.969   7.955   1.495  0.00  0.00           C
ATOM     62  C       X   1      20.795   8.633   1.689  0.00  0.00           C
ATOM     63  H       X   1       5.941   5.542   1.626  0.00  0.00           H
ATOM     64  H       X   1      15.933   9.872   1.617  0.00  0.00           H
ATOM     65  H       X   1       7.566   4.407   1.180  0.00  0.00           H
ATOM     66  H       X   1       9.694   3.200   1.359  0.00  0.00           H
ATOM     67  H       X   1      11.821   4.359   1.053  0.00  0.00           H
ATOM     68  H       X   1      12.561   4.625  -0.926  0.00  0.00           H
ATOM     69  H       X   1       9.302  10.777  -0.941  0.00  0.00           H
ATOM     70  H       X   1      14.313  11.018   1.153  0.00  0.00           H
ATOM     71  H       X   1      12.185  12.225   1.359  0.00  0.00           H
ATOM     72  H       X   1      10.054  11.064   1.071  0.00  0.00           H
ATOM     73  H       X   1       9.055  12.890  -1.112  0.00  0.00           H
ATOM     74  H       X   1       8.871  14.994  -2.358  0.00  0.00           H
ATOM     75  H       X   1       6.780  15.553  -3.574  0.00  0.00           H
ATOM     76  H       X   1       4.870  13.967  -3.521  0.00  0.00           H
ATOM     77  H       X   1       5.061  11.839  -2.263  0.00  0.00           H
ATOM     78  H       X   1      12.936   3.462  -2.727  0.00  0.00           H
ATOM     79  H       X   1      13.090   1.300  -3.882  0.00  0.00           H
ATOM     80  H       X   1      15.035  -0.192  -3.490  0.00  0.00           H
ATOM     81  H       X   1      16.828   0.515  -1.925  0.00  0.00           H
ATOM     82  H       X   1      16.666   2.698  -0.760  0.00  0.00           H
ATOM     83  H       X   1       3.562  10.219  -0.108  0.00  0.00           H
ATOM     84  H       X   1       3.551   5.692   1.939  0.00  0.00           H
ATOM     85  H       X   1      18.312   5.235  -0.221  0.00  0.00           H
ATOM     86  H       X   1      18.326   9.721   1.916  0.00  0.00           H
ATOM     87  H       X   1       1.090  10.337   0.146  0.00  0.00           H
ATOM     88  H       X   1      -1.025   9.306   0.883  0.00  0.00           H
ATOM     89  H       X   1      -1.026   7.042   1.911  0.00  0.00           H
ATOM     90  H       X   1       1.084   5.805   2.204  0.00  0.00           H
ATOM     91  H       X   1      20.788   5.125   0.001  0.00  0.00           H
ATOM     92  H       X   1      22.907   6.153   0.732  0.00  0.00           H
ATOM     93  H       X   1      22.908   8.394   1.811  0.00  0.00           H
ATOM     94  H       X   1      20.795   9.611   2.159  0.00  0.00           H
END
