# Supplementary material for: Octopus-inspired deception and signaling systems from an exceptionally-stable acene variant
Source: Nat Commun. 2023 Dec 22;14:8528. doi: 10.1038/s41467-023-40163-7 (PMC10746719; doi:10.1038/s41467-023-40163-7)
Supplement: Supplementary file 4 — Supplementary Data 2 [file 41467_2023_40163_MOESM4_ESM.txt]

CRYST1    0.000    0.000    0.000  90.00  90.00  90.00 P 1           1
ATOM      1  C       X   1       7.198   7.070   0.842  0.00  0.00           C
ATOM      2  C       X   1       7.230   8.421   0.346  0.00  0.00           C
ATOM      3  C       X   1       6.020   9.110   0.113  0.00  0.00           C
ATOM      4  C       X   1       4.747   8.560   0.498  0.00  0.00           C
ATOM      5  C       X   1       4.760   7.248   1.092  0.00  0.00           C
ATOM      6  C       X   1       5.990   6.542   1.225  0.00  0.00           C
ATOM      7  C       X   1       8.458   6.317   0.853  0.00  0.00           C
ATOM      8  C       X   1       9.697   7.021   0.662  0.00  0.00           C
ATOM      9  C       X   1       9.711   8.426   0.482  0.00  0.00           C
ATOM     10  C       X   1       8.466   9.083   0.099  0.00  0.00           C
ATOM     11  C       X   1      10.940   6.292   0.672  0.00  0.00           C
ATOM     12  C       X   1      12.161   7.005   0.456  0.00  0.00           C
ATOM     13  C       X   1      12.177   8.407   0.657  0.00  0.00           C
ATOM     14  C       X   1      10.934   9.135   0.693  0.00  0.00           C
ATOM     15  C       X   1      13.402   6.358   0.044  0.00  0.00           C
ATOM     16  C       X   1      14.641   7.012   0.298  0.00  0.00           C
ATOM     17  C       X   1      14.678   8.357   0.809  0.00  0.00           C
ATOM     18  C       X   1      13.418   9.109   0.845  0.00  0.00           C
ATOM     19  C       X   1      15.848   6.324   0.048  0.00  0.00           C
ATOM     20  C       X   1      17.127   6.876   0.412  0.00  0.00           C
ATOM     21  C       X   1      17.121   8.184   1.017  0.00  0.00           C
ATOM     22  C       X   1      15.891   8.884   1.178  0.00  0.00           C
ATOM     23  C       X   1       8.492   4.950   1.072  0.00  0.00           C
ATOM     24  C       X   1       9.706   4.256   1.159  0.00  0.00           C
ATOM     25  C       X   1      10.901   4.905   0.963  0.00  0.00           C
ATOM     26  C       X   1      13.426   5.131  -0.642  0.00  0.00           C
ATOM     27  C       X   1      14.620   4.500  -0.952  0.00  0.00           C
ATOM     28  N       X   1      15.771   5.101  -0.556  0.00  0.00           N
ATOM     29  C       X   1       8.437  10.313  -0.583  0.00  0.00           C
ATOM     30  C       X   1       7.240  10.939  -0.890  0.00  0.00           C
ATOM     31  N       X   1       6.093  10.339  -0.478  0.00  0.00           N
ATOM     32  C       X   1      13.386  10.472   1.086  0.00  0.00           C
ATOM     33  C       X   1      12.171  11.164   1.196  0.00  0.00           C
ATOM     34  C       X   1      10.975  10.518   1.002  0.00  0.00           C
ATOM     35  C       X   1       7.124  12.201  -1.637  0.00  0.00           C
ATOM     36  C       X   1       8.078  13.216  -1.468  0.00  0.00           C
ATOM     37  C       X   1       7.961  14.410  -2.169  0.00  0.00           C
ATOM     38  C       X   1       6.898  14.605  -3.050  0.00  0.00           C
ATOM     39  C       X   1       5.949  13.600  -3.231  0.00  0.00           C
ATOM     40  C       X   1       6.058  12.405  -2.530  0.00  0.00           C
ATOM     41  C       X   1      14.721   3.209  -1.650  0.00  0.00           C
ATOM     42  C       X   1      13.845   2.907  -2.703  0.00  0.00           C
ATOM     43  C       X   1      13.949   1.693  -3.373  0.00  0.00           C
ATOM     44  C       X   1      14.918   0.765  -2.996  0.00  0.00           C
ATOM     45  C       X   1      15.787   1.052  -1.944  0.00  0.00           C
ATOM     46  C       X   1      15.693   2.266  -1.274  0.00  0.00           C
ATOM     47  C       X   1       3.532   9.225   0.345  0.00  0.00           C
ATOM     48  C       X   1       2.318   8.653   0.758  0.00  0.00           C
ATOM     49  C       X   1       2.331   7.342   1.356  0.00  0.00           C
ATOM     50  C       X   1       3.556   6.678   1.504  0.00  0.00           C
ATOM     51  C       X   1      18.342   6.218   0.231  0.00  0.00           C
ATOM     52  C       X   1      19.561   6.791   0.624  0.00  0.00           C
ATOM     53  C       X   1      19.555   8.096   1.234  0.00  0.00           C
ATOM     54  C       X   1      18.330   8.755   1.412  0.00  0.00           C
ATOM     55  C       X   1       1.075   9.330   0.609  0.00  0.00           C
ATOM     56  C       X   1      -0.090   8.743   1.026  0.00  0.00           C
ATOM     57  C       X   1      -0.078   7.450   1.614  0.00  0.00           C
ATOM     58  C       X   1       1.099   6.767   1.776  0.00  0.00           C
ATOM     59  C       X   1      20.803   6.121   0.443  0.00  0.00           C
ATOM     60  C       X   1      21.974   6.710   0.841  0.00  0.00           C
ATOM     61  C       X   1      21.969   7.998   1.442  0.00  0.00           C
ATOM     62  C       X   1      20.793   8.673   1.634  0.00  0.00           C
ATOM     63  H       X   1       5.938   5.546   1.644  0.00  0.00           H
ATOM     64  H       X   1      15.948   9.877   1.604  0.00  0.00           H
ATOM     65  H       X   1       7.572   4.396   1.205  0.00  0.00           H
ATOM     66  H       X   1       9.699   3.200   1.399  0.00  0.00           H
ATOM     67  H       X   1      11.823   4.357   1.092  0.00  0.00           H
ATOM     68  H       X   1      12.509   4.649  -0.937  0.00  0.00           H
ATOM     69  H       X   1       9.351  10.766  -0.932  0.00  0.00           H
ATOM     70  H       X   1      14.306  11.025   1.219  0.00  0.00           H
ATOM     71  H       X   1      12.182  12.216   1.455  0.00  0.00           H
ATOM     72  H       X   1      10.053  11.060   1.151  0.00  0.00           H
ATOM     73  H       X   1       8.893  13.085  -0.767  0.00  0.00           H
ATOM     74  H       X   1       8.694  15.193  -2.022  0.00  0.00           H
ATOM     75  H       X   1       6.811  15.536  -3.596  0.00  0.00           H
ATOM     76  H       X   1       5.134  13.741  -3.930  0.00  0.00           H
ATOM     77  H       X   1       5.341  11.614  -2.723  0.00  0.00           H
ATOM     78  H       X   1      13.108   3.634  -3.022  0.00  0.00           H
ATOM     79  H       X   1      13.279   1.475  -4.195  0.00  0.00           H
ATOM     80  H       X   1      14.995  -0.181  -3.518  0.00  0.00           H
ATOM     81  H       X   1      16.528   0.324  -1.637  0.00  0.00           H
ATOM     82  H       X   1      16.343   2.451  -0.425  0.00  0.00           H
ATOM     83  H       X   1       3.476  10.218  -0.090  0.00  0.00           H
ATOM     84  H       X   1       3.567   5.689   1.951  0.00  0.00           H
ATOM     85  H       X   1      18.392   5.228  -0.213  0.00  0.00           H
ATOM     86  H       X   1      18.324   9.739   1.867  0.00  0.00           H
ATOM     87  H       X   1       1.063  10.317   0.160  0.00  0.00           H
ATOM     88  H       X   1      -1.032   9.264   0.909  0.00  0.00           H
ATOM     89  H       X   1      -1.012   7.006   1.937  0.00  0.00           H
ATOM     90  H       X   1       1.106   5.781   2.226  0.00  0.00           H
ATOM     91  H       X   1      20.811   5.139  -0.016  0.00  0.00           H
ATOM     92  H       X   1      22.916   6.195   0.699  0.00  0.00           H
ATOM     93  H       X   1      22.907   8.443   1.749  0.00  0.00           H
ATOM     94  H       X   1      20.790   9.655   2.093  0.00  0.00           H
ATOM     95  H       X   1      16.637   4.636  -0.798  0.00  0.00           H
ATOM     96  H       X   1       5.231  10.850  -0.622  0.00  0.00           H
END
