# Supplementary material for: Octopus-inspired deception and signaling systems from an exceptionally-stable acene variant
Source: Nat Commun. 2023 Dec 22;14:8528. doi: 10.1038/s41467-023-40163-7 (PMC10746719; doi:10.1038/s41467-023-40163-7)
Supplement: Supplementary file 8 — Source Data [file 41467_2023_40163_MOESM8_ESM.xlsx]

## Sheet: Sheet1
Molecule	Atoms (94)	Coordinates				Molecule	Atoms (96)	Coordinates
TBN,4						PTBN,4+2H+
	C	7.19249	7.07993	0.834831			C	7.19829	7.06987	0.842482
	C	7.22213	8.43615	0.343001			C	7.23031	8.42079	0.34591
	C	6.02119	9.1441	0.087645			C	6.02043	9.11026	0.113429
	C	4.74791	8.55678	0.489961			C	4.74685	8.56024	0.49823
	C	4.75391	7.24908	1.08312			C	4.76001	7.24806	1.09219
	C	5.98939	6.54319	1.21578			C	5.98992	6.54236	1.22475
	C	8.45461	6.32432	0.835286			C	8.45789	6.31739	0.853092
	C	9.69689	7.02752	0.63699			C	9.69663	7.02089	0.662193
	C	9.70766	8.42841	0.449942			C	9.71054	8.42586	0.482414
	C	8.45204	9.08845	0.077869			C	8.46571	9.08279	0.099052
	C	10.9408	6.29672	0.648014			C	10.9404	6.29186	0.672048
	C	12.1636	6.99807	0.436333			C	12.1614	7.00465	0.456255
	C	12.1759	8.39852	0.626545			C	12.1775	8.40691	0.657444
	C	10.9322	9.1291	0.651035			C	10.934	9.1349	0.69294
	C	13.416	6.34267	0.043711			C	13.4025	6.35761	0.043999
	C	14.6486	6.99349	0.303265			C	14.6413	7.01198	0.298001
	C	14.681	8.34555	0.805458			C	14.6782	8.35746	0.808666
	C	13.4197	9.1019	0.81504			C	13.418	9.10851	0.844817
	C	15.8476	6.28107	0.05124			C	15.8484	6.32443	0.048262
	C	17.1235	6.87093	0.441365			C	17.1272	6.87645	0.412099
	C	17.1193	8.17158	1.05001			C	17.1207	8.18353	1.01706
	C	15.8843	8.87595	1.19441			C	15.8913	8.88382	1.17758
	C	8.48762	4.95748	1.04655			C	8.49167	4.9503	1.07184
	C	9.70299	4.25823	1.12558			C	9.70645	4.2558	1.15888
	C	10.8975	4.90471	0.933048			C	10.9014	4.90469	0.963035
	C	13.4715	5.12179	-0.628882			C	13.426	5.13129	-0.642177
	C	14.7091	4.52515	-0.920216			C	14.6201	4.49981	-0.951659
	N	15.8621	5.07304	-0.534416			N	15.7715	5.1014	-0.555686
	C	8.39295	10.3097	-0.594688			C	8.43683	10.3126	-0.582889
	C	7.15468	10.9092	-0.876652			C	7.24004	10.9394	-0.890168
	N	6.00285	10.3486	-0.504109			N	6.09269	10.3387	-0.477951
	C	13.3891	10.4683	1.0284			C	13.3856	10.4719	1.08555
	C	12.1742	11.1671	1.12158			C	12.1715	11.1644	1.19592
	C	10.9782	10.5206	0.939023			C	10.975	10.5178	1.00234
	C	7.06914	12.1996	-1.61258			C	7.12376	12.2008	-1.63682
	C	8.13874	13.1056	-1.64917			C	8.07793	13.216	-1.46844
	C	8.03473	14.3041	-2.34889			C	7.96103	14.41	-2.16911
	C	6.86008	14.6203	-3.02734			C	6.89778	14.6052	-3.04981
	C	5.7877	13.7299	-2.99494			C	5.94944	13.5999	-3.23137
	C	5.8893	12.5348	-2.29251			C	6.0581	12.405	-2.53007
	C	14.7854	3.22453	-1.63865			C	14.7212	3.20852	-1.64967
	C	13.7814	2.81497	-2.52718			C	13.8449	2.90692	-2.70327
	C	13.8721	1.59462	-3.19036			C	13.9489	1.69345	-3.37251
	C	14.9658	0.75938	-2.97501			C	14.9184	0.764935	-2.99569
	C	15.9731	1.15858	-2.09752			C	15.787	1.05157	-1.94372
	C	15.887	2.38034	-1.44002			C	15.6928	2.26587	-1.27398
	C	3.54634	9.2309	0.333377			C	3.53167	9.22461	0.34482
	C	2.32652	8.6659	0.745153			C	2.31824	8.65293	0.757784
	C	2.32605	7.35648	1.34085			C	2.33085	7.34235	1.35583
	C	3.54636	6.68215	1.49284			C	3.55575	6.67762	1.5043
	C	18.3272	6.20943	0.251395			C	18.3416	6.21767	0.231074
	C	19.5493	6.77398	0.656622			C	19.5607	6.7911	0.6244
	C	19.5503	8.07067	1.27955			C	19.5547	8.09641	1.23401
	C	18.3288	8.73677	1.45636			C	18.3304	8.75485	1.41191
	C	1.08648	9.34949	0.594014			C	1.07548	9.32995	0.608527
	C	-0.087785	8.77547	1.00425			C	-0.089715	8.74275	1.02563
	C	-0.088289	7.48173	1.59144			C	-0.077732	7.44999	1.61432
	C	1.08372	6.79286	1.75488			C	1.09886	6.76709	1.77585
	C	20.7914	6.10253	0.471836			C	20.8032	6.12149	0.442918
	C	21.9678	6.67482	0.878516			C	21.9741	6.7104	0.841006
	C	21.9685	7.95505	1.49477			C	21.9686	7.99753	1.44209
	C	20.7948	8.63288	1.68902			C	20.7926	8.67347	1.63404
	H	5.94076	5.54195	1.62616			H	5.93774	5.54585	1.64403
	H	15.9335	9.87211	1.61698			H	15.9483	9.87681	1.60441
	H	7.56551	4.40712	1.17961			H	7.57243	4.39608	1.20514
	H	9.69443	3.19961	1.3586			H	9.69905	3.19963	1.39944
	H	11.8214	4.35861	1.05278			H	11.823	4.35651	1.0925
	H	12.5614	4.62461	-0.925563			H	12.5085	4.64853	-0.936832
	H	9.30151	10.7771	-0.941111			H	9.35089	10.7659	-0.932245
	H	14.3128	11.018	1.15281			H	14.3056	11.0247	1.21897
	H	12.1853	12.2247	1.35927			H	12.1821	12.2163	1.45475
	H	10.0544	11.0643	1.07079			H	10.0529	11.0605	1.15098
	H	9.05475	12.8901	-1.11202			H	8.89275	13.085	-0.766563
	H	8.87094	14.9943	-2.3584			H	8.69441	15.1934	-2.02235
	H	6.78	15.5531	-3.57412			H	6.81085	15.5365	-3.59637
	H	4.86977	13.9671	-3.52137			H	5.13391	13.7414	-3.92996
	H	5.06088	11.8394	-2.26262			H	5.34121	11.6136	-2.72316
	H	12.9357	3.46245	-2.72741			H	13.1079	3.63449	-3.02208
	H	13.0905	1.30039	-3.88213			H	13.2792	1.47501	-4.19532
	H	15.0351	-0.192176	-3.49001			H	14.9948	-0.181081	-3.51789
	H	16.8283	0.514672	-1.92484			H	16.5283	0.323942	-1.63674
	H	16.6665	2.69829	-0.759969			H	16.343	2.45142	-0.424907
	H	3.56232	10.2194	-0.108438			H	3.47628	10.2177	-0.090492
	H	3.55064	5.69233	1.93886			H	3.56724	5.68903	1.95054
	H	18.3123	5.23522	-0.220876			H	18.3921	5.22812	-0.212637
	H	18.3255	9.72052	1.91565			H	18.3237	9.73943	1.86701
	H	1.09006	10.3374	0.145826			H	1.06261	10.3173	0.16044
	H	-1.0252	9.30634	0.883029			H	-1.03222	9.26384	0.908808
	H	-1.02646	7.04202	1.91085			H	-1.01159	7.00584	1.93713
	H	1.08359	5.80513	2.20392			H	1.10643	5.7812	2.22622
	H	20.7878	5.12533	0.000739			H	20.8114	5.13902	-0.015861
	H	22.9067	6.15313	0.731863			H	22.9165	6.19531	0.698881
	H	22.9084	8.39355	1.81097			H	22.9069	8.44311	1.74944
	H	20.7953	9.61089	2.15892			H	20.7899	9.65539	2.09305
							H	16.637	4.63623	-0.797976
							H	5.23145	10.8503	-0.622177
